# Supplementary material for: New Sustainable Synthetic Routes to Cyclic Oxyterpenes Using the Ecocatalyst Toolbox
Source: Molecules. 2021 Nov 27;26(23):7194. doi: 10.3390/molecules26237194 (PMC8658900; doi:10.3390/molecules26237194)
Supplement: Supplementary file 1 [file molecules-26-07194-s001.zip]

Archive with 1 entries (1 files):
- molecules-1465077-supplementary.pdf
